# Supplementary material for: A Common 3′UTR Variant of the PHOX2B Gene Is Associated With Infant Life-Threatening and Sudden Death Events in the Italian Population
Source: Front Neurol. 2021 Mar 19;12:642735. doi: 10.3389/fneur.2021.642735 (PMC8017182; doi:10.3389/fneur.2021.642735)
Supplement: Supplementary file 1 [file Table_1.xlsx]

## Sheet: Foglio1
	Suppl Table 1. Primers used for amplification of the three PHOX2B exons
	exon	Forward (5’->3’)	Reverse (5’->3’)	Amplicon size
	1	35F: GGCTGAGCCATCCAGAACCT	355R: CCTATATACGGGCGGAAAGGC	311bp
	2	Ph2F: TGCCGGCTGATTTGCTCAC	Ph2R: AGCGGGGTCGGTTTCCAGG	261bp
	3	10F: TGCTTCACCGTCTCTCCTTCC	3.3R: TACCCGCTCGCCCACTCG	627bp
