# Supplementary material for: A Common 3′UTR Variant of the PHOX2B Gene Is Associated With Infant Life-Threatening and Sudden Death Events in the Italian Population
Source: Front Neurol. 2021 Mar 19;12:642735. doi: 10.3389/fneur.2021.642735 (PMC8017182; doi:10.3389/fneur.2021.642735)
Supplement: Supplementary file 2 [file Table_2.xlsx]

## Sheet: Foglio1
c.552C	3SS_U2_human threshold: 6.632
position	site	score
41	5'-gtctgactcttccagggacgacgagagCaa-3'	10.198
c.552T	3SS_U2_human threshold: 6.632
position	site	score
41	5'-gtctgactcttccagggacgacgagagTaa-3'	9.559
