# Supplementary material for: A Common 3′UTR Variant of the PHOX2B Gene Is Associated With Infant Life-Threatening and Sudden Death Events in the Italian Population
Source: Front Neurol. 2021 Mar 19;12:642735. doi: 10.3389/fneur.2021.642735 (PMC8017182; doi:10.3389/fneur.2021.642735)
Supplement: Supplementary file 3 [file Table_3.xlsx]

## Sheet: Foglio1
Suppl. Table 3. Alternative Splice Site Prediction (ASSP) of splicing for the c.552C>T SNP
c.552C
Position* (bp)	Putative splice site	Sequence (5'-3')	Score*	Intron GC*	Alt./Cryptic	Constitutive	Confidence**
90	Constitutive acceptor	actcttccagGGACGACGAG	8228	0.686	0.166	0.827	0.799
145	Alt. isoform/cryptic donor	GGGGGCCCAGgtcccaatcc	7594	0.786	0.511	0.393	0.232
171	Constitutive acceptor	ccacccccagCTGCGGGGCG	4314	0.671	0.481	0.508	0.053
c.552T
Position* (bp)	Putative splice site	Sequence (5'-3')	Score*	Intron GC*	Alt./Cryptic	Constitutive	Confidence**
90	Constitutive acceptor	actcttccagGGACGACGAG	8228	0.686	0.229	0.763	0.700
145	Alt. isoform/cryptic donor	GGGGGCCCAGgtcccaatcc	7594	0.786	0.511	0.393	0.232
171	Constitutive acceptor	ccacccccagCTGCGGGGCG	4314	0.657	0.481	0.508	0.053
grey cells reports values different between the c.552C and c.552T alleles
